# Supplementary material for: Normal Ovarian Function in Subfertile Mouse with Amhr2-Cre-Driven Ablation of Insr and Igf1r
Source: Genes (Basel). 2024 May 12;15(5):616. doi: 10.3390/genes15050616 (PMC11121541; doi:10.3390/genes15050616)
Supplement: Supplementary file 1 [file genes-15-00616-s001.zip]

Archive with 1 entries (1 files):
- genes-2997443-supplementary.pdf
